# Supplementary material for: Validity and Wear Compliance of Wrist-Worn Consumer Activity Trackers Among Japanese School-Aged Children Under Free-Living Conditions
Source: Children (Basel). 2026 Jan 28;13(2):184. doi: 10.3390/children13020184 (PMC12939141; doi:10.3390/children13020184)
Supplement: Supplementary file 1 [file children-13-00184-s001.zip]

Archive with 1 entries (1 files):
- children-4095067-supplementary.pdf
